# Supplementary material for: Transcriptional and Post-Translational Regulation of Junctional Adhesion Molecule-B (JAM-B) in Leukocytes under Inflammatory Stimuli
Source: Int J Mol Sci. 2022 Aug 3;23(15):8646. doi: 10.3390/ijms23158646 (PMC9369439; doi:10.3390/ijms23158646)
Supplement: Supplementary file 1 [file ijms-23-08646-s001.zip]

Archive with 1 entries (1 files):
- ijms-1792208-supplementary.pdf
